# Supplementary material for: HIV‐1 viral load and reservoir size remain stable following SARS‐CoV‐2 mRNA vaccination in people with HIV
Source: HIV Med. 2026 Apr 5;27(7):1120–31. doi: 10.1111/hiv.70235 (PMC13340954; doi:10.1111/hiv.70235)
Supplement: Supplementary file 3 — Figure S3. Intact proviral HIV‐1 reservoir size at baseline in relation to vaccine‐induced immune responses. Intact proviral reservoir at baseline in correlation to (A) vaccine‐induced SARS‐CoV‐2‐Spike antibody titres after two (blue) and three (red) doses of vaccine and (B) percentage of Spike‐specific CD4+ T cells 2 weeks after two doses (Spearman's correlation). (C) SARS‐CoV‐2 Spike antibody titres stratified by baseline intact reservoir size using the cohort median as cut‐off, high (>53 intact DNA copies/million rCD4+ T cells, n = 17) and low (≤53 intact DNA copies/million rCD4+ T cells, n = 20) (Mann–Whitney U test). [file HIV-27-1120-s004.zip]

Archive with 3 entries (3 files):
- hiv70235-sup-0006-FigureS3@supp fig 3c.pdf
- hiv70235-sup-0004-FigureS3@supp fig 3a.pdf
- hiv70235-sup-0005-FigureS3@supp fig 3b.pdf
