# Supplementary material for: HIV‐1 viral load and reservoir size remain stable following SARS‐CoV‐2 mRNA vaccination in people with HIV
Source: HIV Med. 2026 Apr 5;27(7):1120–31. doi: 10.1111/hiv.70235 (PMC13340954; doi:10.1111/hiv.70235)
Supplement: Supplementary file 4 — Figure S4. Immunological profiles and intact proviral HIV‐1 reservoir size at baseline. Correlation between intact proviral HIV‐1 DNA measured by IPDA (copies per million resting CD4+ T cells) at baseline (day 0) and immunological parameters. Intact reservoir size showed negative correlations with (A) CD4+ T‐cell count, (B) nadir CD4+ T‐cell count and (C) CD4+/CD8+ ratio (Spearman's correlation). [file HIV-27-1120-s002.zip]

Archive with 3 entries (3 files):
- hiv70235-sup-0007-FigureS4@supp fig 4a.pdf
- hiv70235-sup-0008-FigureS4@supp fig 4b.pdf
- hiv70235-sup-0009-FigureS4@supp fig 4c.pdf
